# Supplementary material for: Predicting Hearing Loss in Testicular Cancer Patients after Cisplatin-Based Chemotherapy
Source: Cancers (Basel). 2023 Aug 1;15(15):3923. doi: 10.3390/cancers15153923 (PMC10417151; doi:10.3390/cancers15153923)
Supplement: Supplementary file 1 [file cancers-15-03923-s001.zip]

Archive with 1 entries (1 files):
- cancers-2485666-supplementary.pdf
